# Supplementary material for: Diurnal Variation in and Optimal Time to Measure Holter-Based Late Potentials to Predict Lethal Arrhythmia after Myocardial Infarction
Source: Medicina (Kaunas). 2023 Aug 13;59(8):1460. doi: 10.3390/medicina59081460 (PMC10456944; doi:10.3390/medicina59081460)
Supplement: Supplementary file 1 [file medicina-59-01460-s001.zip]

Archive with 1 entries (1 files):
- medicina-2457696-supplementary.pdf
